# Supplementary material for: Strain and Sex Variability in Liver, Kidney and Lung Levels of DNA Adducts EB-GII and bis-N7G-BD Following Inhalation Exposure to 1,3-Butadiene in Collaborative Cross Mice
Source: Toxics. 2025 Oct 3;13(10):844. doi: 10.3390/toxics13100844 (PMC12568132; doi:10.3390/toxics13100844)
Supplement: Supplementary file 1 [file toxics-13-00844-s001.zip]

Archive with 2 entries (2 files):
- toxics-3818555-supplementary.pdf
- toxics-3818555-supplementary.xlsx
