# Supplementary material for: Strain and Sex Variability in Liver, Kidney and Lung Levels of DNA Adducts EB-GII and bis-N7G-BD Following Inhalation Exposure to 1,3-Butadiene in Collaborative Cross Mice
Source: Toxics. 2025 Oct 3;13(10):844. doi: 10.3390/toxics13100844 (PMC12568132; doi:10.3390/toxics13100844)
Supplement: Supplementary file 1 [file toxics-13-00844-s001.zip › toxics-3818555-supplementary.xlsx]

## Sheet: Sheet1
Table S1: Adduct levels in liver, kidney and lung of CC mice exposed to BD.
				Organ:	Liver	Liver	Lung	Kidney
List Numeral	Strain	Mouse ID	Sex	Treatment	EBGII adducts/10^6 nucleotides	bis-N7-dG adducts/10^7 nucleotides	EBGII adducts/10^6 nucleotides	EBGII adducts/10^6 nucleotides
2	CC026	CC026_4047	F	Control	0.00465067	0.0151172	0.000491494	0.149888
3	CC026	CC026_4048	F	Control	n/a	n/a	0.000413365	0.0907386
4	CC026	CC026_4049	F	Control	0.0145938	0.0458288	0.000314742	0.0822985
5	CC026	CC026_4050	F	Control	0.0015141	0.023793	0.000392344	0.0962776
9	CC026	CC026_4054	F	Control	0.0015141	0.023793	0.000359548	0.0346747
11	CC026	CC026_4058	F	Exposure 1	2.41221	0.396863	3.3105	5.72283
12	CC026	CC026_4061	F	Exposure 1	3.23897	0.382162	2.56561	1.1739
13	CC026	CC026_4062	F	Exposure 1	2.95403	0.31371	2.81775	1.51121
14	CC026	CC026_4063	F	Exposure 1	3.11595	0.330919	4.5783	1.13821
15	CC026	CC026_4064	F	Exposure 1	2.30409	0.308296	2.85066	1.29278
20	CC026	CC026_4070	F	Exposure 2/washout	0.431289	0.0652629	2.62627	0.290887
21	CC026	CC026_4071	F	Exposure 2/washout	0.565253	1.1677	0.773745	0.234175
22	CC026	CC026_4072	F	Exposure 2/washout	0.249113	0.480627	0.713122	0.299129
26	CC026	CC026_4076	F	Exposure 2/washout	0.611829	0.0544476	0.389181	0.237461
31	CC027	CC027_229	F	Control	0.0045938	0.023793	0.000452512	0.0134288
32	CC027	CC027_231	F	Control	0.0114034	0.0648206	0.00348181	0.0101951
33	CC027	CC027_232	F	Control	0.0045938	0.023793	0.000350872	0.0354632
34	CC027	CC027_233	F	Control	0.0015141	0.023793	0.000385024	0.010455
39	CC027	CC027_237	F	Control	0.0015141	0.023793	0.000450442	0.0193646
40	CC027	CC027_238	F	Exposure 1	1.80636	0.189685	3.13905	1.36691
41	CC027	CC027_239	F	Exposure 1	4.06135	0.391675	3.31431	1.06254
45	CC027	CC027_243	F	Exposure 1	2.23726	0.126875	8.69225	1.05359
46	CC027	CC027_244	F	Exposure 1	2.65334	0.454574	2.4784	1.01413
48	CC027	CC027_246	F	Exposure 1	1.62866	0.0909372	2.05026	1.21708
52	CC027	CC027_250	F	Exposure 2/washout	0.339601	0.00347019	0.434824	0.20438
53	CC027	CC027_251	F	Exposure 2/washout	0.145199	0.0175911	0.497468	0.299984
54	CC027	CC027_252	F	Exposure 2/washout	0.219107	0.0303223	0.509405	0.330256
55	CC027	CC027_253	F	Exposure 2/washout	0.464056	0.184294	0.427493	0.287525
56	CC027	CC027_254	F	Exposure 2/washout	0.204132	0.0047586	0.546899	0.183397
63	CC043	CC043_112	F	Control	0.0015141	0.023793	0.00325412	0.0415428
66	CC043	CC043_115	F	Control	0.0104172	0.023793	0.000349877	0.0337657
67	CC043	CC043_118	F	Control	0.0045938	0.023793	0.000603553	0.0279304
68	CC043	CC043_119	F	Control	0.00405055	0.0182384	0.000344896	0.606107
77	CC043	CC043_135	F	Control	0.0015141	0.023793	0.00727645	0.0450017
70	CC043	CC043_125	F	Exposure 1	1.51792	0.109124	2.60339	0.236926
72	CC043	CC043_128	F	Exposure 1	2.5636	0.231112	3.43673	1.32089
73	CC043	CC043_129	F	Exposure 1	3.37075	0.158676	2.95416	1.09346
76	CC043	CC043_132	F	Exposure 1	1.60529	0.166142	3.41325	1.18099
78	CC043	CC043_136	F	Exposure 1	1.7815	0.0729914	3.44128	1.11894
80	CC043	CC043_140	F	Exposure 2/washout	0.429746	0.107703	0.536746	0.243522
81	CC043	CC043_142	F	Exposure 2/washout	0.379472	0.165842	0.559207	0.554036
82	CC043	CC043_143	F	Exposure 2/washout	0.456149	0.0773134	0.418978	0.250028
83	CC043	CC043_144	F	Exposure 2/washout	0.486767	0.18462	0.870754	0.603927
84	CC043	CC043_145	F	Exposure 2/washout	0.42527	0.175359	0.603736	0.257102
95	CC049	CC049_5015	F	Control	0.0015141	0.023793	0.072782	0.405434
96	CC049	CC049_5016	F	Control	0.0015141	0.187083	0.134854	0.13625
97	CC049	CC049_5017	F	Control	0.0015141	0.023793	0.0821383	0.000126526
98	CC049	CC049_5018	F	Control	0.0015141	0.023793	0.0490938	0.0304073
99	CC049	CC049_5020	F	Control	0.0015141	0.023793	0.0248407	0.0531246
90	CC049	CC049_5004	F	Exposure 1	1.32559	0.105045	2.65677	n/a
91	CC049	CC049_5005	F	Exposure 1	4.32638	0.323569	2.14746	1.06277
92	CC049	CC049_5006	F	Exposure 1	2.65638	0.334084	2.63485	1.11082
93	CC049	CC049_5008	F	Exposure 1	2.83154	0.372225	3.19326	1.55921
125	CC079	CC079_78	F	Control	0.0015141	0.023793	0.139971	0.107651
126	CC079	CC079_81	F	Control	0.0015141	0.201571	0.338762	0.0146102
127	CC079	CC079_82	F	Control	0.0015141	0.023793	0.252858	0.207569
128	CC079	CC079_83	F	Control	0.0015141	0.023793	0.131436	0.0152037
129	CC079	CC079_84	F	Control	0.0015141	0.3474	0.136046	0.0213383
121	CC079	CC079_72	F	Exposure 1	3.66267	2.18125	2.59569	0.630584
123	CC079	CC079_75	F	Exposure 1	2.9269	1.39297	2.91362	1.05511
124	CC079	CC079_76	F	Exposure 1	2.89567	0.162583	3.00287	0.472171
130	CC079	CC079_88	F	Exposure 1	1.7723	2.39161	2.40786	0.273397
131	CC079	CC079_94	F	Exposure 1	2.77835	1.77004	3.05927	0.663615
113	CC079	CC079_64	F	Exposure 2/washout	0.38469	0.125839	0.527308	0.27286
114	CC079	CC079_65	F	Exposure 2/washout	n/a	n/a	0.4386	0.280432
115	CC079	CC079_66	F	Exposure 2/washout	0.535107	0.0249517	0.504554	0.144645
117	CC079	CC079_68	F	Exposure 2/washout	0.476315	0.0213225	0.45096	0.12482
118	CC079	CC079_69	F	Exposure 2/washout	0.260653	0.0278535	0.879516	0.195646
1	CC026	CC026_4046	M	Control	0.0015141	0.023793	0.000299377	0.0765453
6	CC026	CC026_4051	M	Control	0.0045938	0.023793	0.000414338	0.0351729
7	CC026	CC026_4052	M	Control	0.00452977	0.0151169	0.000402075	0.0294918
8	CC026	CC026_4053	M	Control	0.0015141	0.023793	0.000308154	0.0249445
10	CC026	CC026_4055	M	Control	0.0045938	0.023793	0.000364778	0.0360707
16	CC026	CC026_4066	M	Exposure 1	4.52664	0.663993	2.30049	1.33819
17	CC026	CC026_4067	M	Exposure 1	2.77223	0.699581	2.06107	1.62431
18	CC026	CC026_4068	M	Exposure 1	5.42238	0.200299	1.65978	1.36919
19	CC026	CC026_4069	M	Exposure 1	10.3929	1.46368	7.8707	1.67139
23	CC026	CC026_4073	M	Exposure 1	3.44985	0.609949	0.987579	1.56596
24	CC026	CC026_4074	M	Exposure 2/washout	0.290018	0.122785	0.429272	0.244349
25	CC026	CC026_4075	M	Exposure 2/washout	0.308212	0.133427	0.237665	0.278817
27	CC026	CC026_4077	M	Exposure 2/washout	0.545043	0.471165	0.299454	0.249885
28	CC026	CC026_4078	M	Exposure 2/washout	0.217367	0.0310831	0.000425729	0.36756
29	CC026	CC026_4079	M	Exposure 2/washout	n/a	n/a	0.223563	11.5639
30	CC027	CC027_228	M	Control	0.0045938	0.023793	0.000361985	0.00872269
35	CC027	CC027_234	M	Control	0.0144282	0.11442	0.000410503	0.0148654
36	CC027	CC027_234	M	Control	0.0144282	0.11442	0.000410503	0.0102864
37	CC027	CC027_235	M	Control	0.0045938	0.023793	0.000546536	0.0110366
38	CC027	CC027_236	M	Control	0.0015141	0.023793	0.000489767	0.0176474
42	CC027	CC027_240	M	Exposure 1	0.861536	0.288861	0.973767	0.594334
43	CC027	CC027_241	M	Exposure 1	0.98544	0.270778	1.05924	0.808661
44	CC027	CC027_242	M	Exposure 1	1.12293	0.301363	1.20892	0.744971
47	CC027	CC027_245	M	Exposure 1	0.912428	0.275899	1.47986	0.70211
49	CC027	CC027_247	M	Exposure 1	0.837312	0.210991	3.1992	0.833274
50	CC027	CC027_248	M	Exposure 2/washout	0.116283	0.0414685	2.73326	0.176559
51	CC027	CC027_249	M	Exposure 2/washout	0.53453	0.256697	0.287241	0.172732
57	CC027	CC027_256	M	Exposure 2/washout	0.257385	0.110748	0.201918	0.153891
58	CC027	CC027_258	M	Exposure 2/washout	0.315749	0.090475	0.188682	0.161462
59	CC027	CC027_259	M	Exposure 2/washout	0.468587	0.336074	0.189597	0.169911
60	CC043	CC043_109	M	Control	0.0045938	0.023793	0.00694275	n/a
61	CC043	CC043_110	M	Control	0.0015141	0.023793	0.00622322	0.038469
62	CC043	CC043_111	M	Control	0.0015141	0.201571	0.0321502	0.0373481
64	CC043	CC043_113	M	Control	0.0015141	0.023793	0.00377118	0.0443969
65	CC043	CC043_114	M	Control	0.0520802	0.023793	0.000942707	0.0442803
69	CC043	CC043_124	M	Exposure 1	1.30383	0.428785	1.61922	0.931949
71	CC043	CC043_127	M	Exposure 1	1.40167	0.430156	1.35787	0.873211
74	CC043	CC043_130	M	Exposure 1	1.20781	0.433824	1.84636	0.92957
75	CC043	CC043_131	M	Exposure 2/washout	0.485794	0.18142	0.310908	0.219762
79	CC043	CC043_139	M	Exposure 2/washout	0.446669	0.0651596	0.264147	0.161914
85	CC049	CC049_4998	M	Control	0.00546731	0.00737115	0.0148441	0.0177125
86	CC049	CC049_4999	M	Control	0.0015141	0.023793	0.000458603	0.0230089
87	CC049	CC049_5001	M	Control	0.0015141	0.023793	0.00901994	0.0183701
88	CC049	CC049_5002	M	Control	0.0015141	0.023793	0.0116228	0.0244392
89	CC049	CC049_5003	M	Control	0.0015141	0.023793	0.000423745	0.403323
100	CC049	CC049_5025	M	Exposure 1	8.2131	0.46274	0.894302	0.992647
101	CC049	CC049_5026	M	Exposure 1	1.94265	0.326199	0.784091	1.1034
102	CC049	CC049_5030	M	Exposure 1	0.80963	3.31727	1.0793	1.13126
94	CC049	CC049_5013	M	Exposure 2/washout	0.270332	0.0409347	0.173048	0.250108
103	CC049	CC049_5031	M	Exposure 2/washout	0.372371	0.287603	0.213871	0.204865
104	CC049	CC049_5032	M	Exposure 2/washout	0.255921	0.0423227	0.343398	0.178992
105	CC049	CC049_5033	M	Exposure 2/washout	0.631525	0.103431	0.306835	0.243444
112	CC079	CC079_63	M	Control	0.0045938	0.023793	0.0511899	0.000199224
116	CC079	CC079_67	M	Control	0.0015141	0.023793	0.288615	0.00964902
119	CC079	CC079_70	M	Control	0.0045938	0.023793	0.180593	0.0194336
120	CC079	CC079_71	M	Control	0.0045938	0.023793	0.000435419	0.0246417
122	CC079	CC079_73	M	Control	0.0015141	0.023793	0.000401728	0.140118
109	CC079	CC079_122	M	Exposure 1	0.501841	1.86602	1.14433	0.887244
110	CC079	CC079_123	M	Exposure 1	0.145686	0.150699	1.56368	0.752673
132	CC079	CC079_95	M	Exposure 1	1.31713	4.17293	1.29071	0.565277
133	CC079	CC079_96	M	Exposure 1	1.44161	6.7766	1.03789	0.552464
134	CC079	CC079_98	M	Exposure 1	1.81408	9.34717	1.1845	0.662837
106	CC079	CC079_109	M	Exposure 2/washout	0.224517	0.0520255	0.245732	0.336801
107	CC079	CC079_111	M	Exposure 2/washout	0.228252	1.09092	0.265513	0.339529
108	CC079	CC079_114	M	Exposure 2/washout	0.901699	0.0608018	0.311067	0.315539
111	CC079	CC079_124	M	Exposure 2/washout	0.181425	0.150132	0.201084	0.183338
